# Supplementary material for: A Combined Drug Treatment That Reduces Mitochondrial Iron and Reactive Oxygen Levels Recovers Insulin Secretion in NAF-1-Deficient Pancreatic Cells
Source: Antioxidants (Basel). 2021 Jul 21;10(8):1160. doi: 10.3390/antiox10081160 (PMC8388971; doi:10.3390/antiox10081160)
Supplement: Supplementary file 1 [file antioxidants-10-01160-s001.zip]

Archive with 1 entries (1 files):
- antioxidants-1269067-supplementary.pdf
